# Supplementary material for: Discovery of a Novel Bloom’s Syndrome Protein (BLM) Inhibitor Suppressing Growth and Metastasis of Prostate Cancer
Source: Int J Mol Sci. 2022 Nov 26;23(23):14798. doi: 10.3390/ijms232314798 (PMC9736344; doi:10.3390/ijms232314798)
Supplement: Supplementary file 1 [file ijms-23-14798-s001.zip]

Archive with 12 entries (11 files):
- Supplementary Materials/
- Supplementary Materials/Figure S1.tif
- Supplementary Materials/Figure S2.tif
- Supplementary Materials/Figure S3.tif
- Supplementary Materials/Figure S4.tif
- Supplementary Materials/Figure S5.tif
- Supplementary Materials/Supplementary Material 1.ppt
- Supplementary Materials/Table S1.docx
- Supplementary Materials/Table S2.docx
- Supplementary Materials/Table S3.docx
- Supplementary Materials/Table S4.docx
- Supplementary Materials/Table S5.docx
